# Supplementary material for: Alteration in glycolytic/cholesterogenic gene expression is associated with bladder cancer prognosis and immune cell infiltration
Source: BMC Cancer. 2022 Jan 3;22:2. doi: 10.1186/s12885-021-09064-0 (PMC8722165; doi:10.1186/s12885-021-09064-0)
Supplement: Supplementary file 1 — Additional file 1: Table S1. Clinical characteristics of TCGA, GSE13507, and IMvigor210 datasets included in this study. Table S2. List of Reactome glycolysis and cholesterol-biosynthesis gene sets. Table S3. List of co-expressed glycolysis and cholesterol biosynthesis genes identified by consensus clustering. Table S4. Multivariate Cox regression determining the association between metabolic subtypes and overall survival. Table S5. Frequency of SNV and indels mutation of the 20 co-expressed glycolytic and cholesterogenic genes in the TCGA dataset. Table S6. Frequency of CNV alterations of the 20 co-expressed glycolytic and cholesterogenic genes in the TCGA dataset. Table S7. Frequency of genetic alterations of the 30 most frequently altered genes across the 4 metabolic subtypes of bladder cancer in the TCGA dataset. Table S8. Correlations between expression of glycolytic and cholesterogenic genes and the 30 most frequently altered genes in TCGA dataset. [file 12885_2021_9064_MOESM1_ESM.xlsx]

## Sheet: Table S1
Table S1. Clinical characteristics of TCGA, GSE13507, and IMvigor210 datasets included in this study.
	TCGA	GSE1350	IMvigor210
Number	400	165	195
Platform	Illumina HiSeq 2000	Illumina human-6 v2.0 expression beadchip	Illumina HiSeq 2500
Data type	RNA expression/mutation/CNV	RNA expression	RNA expression
Age (years) (mean±standard deviation)	67.8±10.4	65.2±12.0	not provided
Male	296 (74.2%)	NA	153 (78.5%)
Stage			not provided
1	2 (0.5%)	104 (63.0%)
2	128 (32.2%)	26 (15.8%)
3	137 (34.5%)	28 (17.0%)
4	130 (32.7%)	7 (4.2%)
Grade			not provided
NA	4 (1.0%)	0
Low	20 (5.0%)	105 (63.6%)
High	376 (94.0%)	60 (36.4%)
Survival status
Dead	177 (44.3%)	69 (41.8%)	128 (65.6%)
Alive	223 (55.8%)	96 (58.2%)	67 (34.4%)
Median follow-up time [95% CI] (months)	30.0 [24.5-35.4]	65.2 [52.0-78.4]	20.6 [20.3-31.0]

## Sheet: Table S2
Table S2. List of Reactome glycolytic and cholesterogenic gene sets
Glycolysis (n=72）	cholesterol-biosynthesis (n=25)
AAAS	ACAT2
ADPGK	ARV1
ALDOA	CYP51A1
ALDOB	DHCR24
ALDOC	DHCR7
BPGM	EBP
ENO1	FDFT1
ENO2	FDPS
ENO3	GGPS1
GAPDH	HMGCR
GAPDHS	HMGCS1
GCK	HSD17B7
GCKR	IDI1
GNPDA1	IDI2
GNPDA2	LBR
GPI	LSS
HK1	MSMO1
HK2	MVD
HK3	MVK
NDC1	NSDHL
NUP107	PLPP6
NUP133	PMVK
NUP153	SC5D
NUP155	SQLE
NUP160	TM7SF2
NUP188
NUP205
NUP210
NUP214
NUP35
NUP37
NUP42
NUP43
NUP50
NUP54
NUP58
NUP62
NUP85
NUP88
NUP93
NUP98
PFKFB1
PFKFB2
PFKFB3
PFKFB4
PFKL
PFKM
PFKP
PGAM1
PGAM2
PGK1
PGK2
PGM2L1
PGP
PKLR
PKM
POM121
POM121C
PPP2CA
PPP2CB
PPP2R1A
PPP2R1B
PPP2R5D
PRKACA
PRKACB
PRKACG
RAE1
RANBP2
SEC13
SEH1L
TPI1
TPR

## Sheet: Table S3
Table S3. List of co-expressed glycolytic and cholesterogenic genes identifed by consensus clustering.
Gene	GeneType	ClustType
ALDOA	Glycolysis	F4
ALDOC	Glycolysis	F4
ENO1	Glycolysis	F4
ENO2	Glycolysis	F4
GAPDH	Glycolysis	F4
GPI	Glycolysis	F4
HK2	Glycolysis	F4
PFKFB3	Glycolysis	F4
PFKFB4	Glycolysis	F4
PFKP	Glycolysis	F4
PGK1	Glycolysis	F4
TPI1	Glycolysis	F4
ACAT2	Cholesterol biosynthesis	F2
CYP51A1	Cholesterol biosynthesis	F2
DHCR24	Cholesterol biosynthesis	F2
DHCR7	Cholesterol biosynthesis	F2
HMGCR	Cholesterol biosynthesis	F2
HMGCS1	Cholesterol biosynthesis	F2
IDI1	Cholesterol biosynthesis	F2
SQLE	Cholesterol biosynthesis	F2

## Sheet: Table S4
Table S4. Multivariate Cox regression determining the association between metabolic subtypes and overall survival*
Model 1
	Hazard ratio (95% confidence interval)	P value
Age	1.04 (1.03-1.06)	<0.001
Gender (male vs. femle)	0.86 (0.64-1.15)	0.30874
Grade (high vs. low)	0.85 (0.49-1.48)	0.57245
Clinical stage
1	1.00 (reference)
2	1.33 (0.75-2.37)	0.33136
3	2.51 (1.38-4.55)	0.00255
4	4.22 (2.31-7.73)	<0.001
TCGA molecular classifier
Basal-squmaous	1.00 (reference)
Luminal	0.73 (0.48-1.09)	0.12278
Luminal-infiltrated	0.9 (0.59-1.37)	0.62947
Luminal-papillary	0.94 (0.64-1.39)	0.76959
Neuronal	1.73 (0.94-3.18)	0.07773
Metabolic subtypes
Quiescent	1.00 (reference)
Glycolytic	0.99 (0.65-1.51)	0.96591
Cholesterogenic	1.31 (0.89-1.94)	0.17316
Mixed	1.6 (1.14-2.25)	0.00718
Model 2
	Hazard ratio (95% confidence interval)	P value
Age	1.04 (1.03-1.06)	<0.001
Gender (male vs. femle)	0.87 (0.65-1.16)	0.341309
Grade (high vs. low)	0.89 (0.51-1.55)	0.682428
Clinical stage
1	1.00 (reference)
2	1.38 (0.77-2.48)	0.279228
3	2.45 (1.36-4.42)	0.002987
4	3.99 (2.21-7.21)	<0.001
MDA molecular classifier
Basal	1.00 (reference)
Luminal	0.75 (0.55-1.03)	0.074746
p53-like	1.21 (0.83-1.74)	0.319717
Metabolic subtypes
Quiescent	1.00 (reference)
Glycolytic	1.1 (0.72-1.69)	0.64642
Cholesterogenic	1.43 (0.96-2.12)	0.077083
Mixed	1.86 (1.31-2.64)	<0.001
* Due to the lack of information on cancer stage and histological grade, the IMvigor210 data were excluded from the multivariate analysis

## Sheet: Table S5
Table S5.Frequency of SNV and indel mutations of the 20 core glyolysis and cholesterol biosynthesis-related genes across the 4 metabolic subtypes of bladder cancer in the TCGA dataset.
	Total (n=400)	mixed (n=136)	cholesterogenic (n=71)	glycolytic (n=75)	quiescent (n=118)	P value
Glycolysis
ALDOA	7 (1.75%)	0	2 (2.82%)	2 (2.67%)	3 (2.54%)	0.297
ALDOC	4 (1%)	2 (1.47%)	0	0	2 (1.69%)	0.5022
ENO1	8 (2%)	2 (1.47%)	2 (2.82%)	1 (1.33%)	3 (2.54%)	0.8534
ENO2	6 (1.5%)	3 (2.21%)	0	2 (2.67%)	1 (0.85%)	0.4626
GAPDH	7 (1.75%)	2 (1.47%)	0	1 (1.33%)	4 (3.39%)	0.355
GPI	6 (1.5%)	2 (1.47%)	2 (2.82%)	1 (1.33%)	1 (0.85%)	0.7558
HK2	9 (2.25%)	2 (1.47%)	1 (1.41%)	4 (5.33%)	2 (1.69%)	0.2602
PFKFB3	1 (0.25%)	6 (4.41%)	1 (1.41%)	1 (1.33%)	5 (4.24%)	0.459
PFKFB4	2 (0.5%)	0	0	1 (1.33%)	1 (0.85%)	0.4986
PFKP	9 (2.25%)	2 (1.47%)	0	4 (5.33%)	3 (2.54%)	0.1513
PGK1	3 (0.75%)	0	1 (1.41%)	1 (1.33%)	1 (0.85%)	0.6151
TPI1	4 (1%)	0	1 (1.41%)	2 (2.67%)	1 (0.85%)	0.3048
Cholesterol biosynthesis
ACAT2	2 (0.5%)	0	0	1 (1.33%)	1 (0.85%)	0.4986
CYP51A1	3 (0.75%)	3 (2.21%)	0	0	0	0.05
DHCR24	2 (0.5%)	1 (0.74%)	0	1 (1.33%)	0	0.4369
DHCR7	4 (1%)	1 (0.74%)	2 (2.82%)	1 (1.33%)	0	0.291
HMGCR	6 (1.5%)	1 (0.74%)	1 (1.41%)	0	4 (3.39%)	0.209
HMGCS1	1 (0.25%)	4 (2.94%)	1 (1.41%)	2 (2.67%)	3 (2.54%)	0.9265
IDI1	1 (0.25%)	0	1 (1.41%)	0	0	0.4709
SQLE	4 (1%)	1 (0.74%)	1 (1.41%)	2 (2.67%)	0	0.3192

## Sheet: Table S6
Table S6.Frequency of CNV alteration of the 20 core glyolysis and cholesterol biosynthesis-related genes across the 4 metabolic subtypes of bladder cancer in the TCGA dataset.
	Total (n=400)	mixed (n=136)	cholesterogenic (n=71)	glycolytic (n=75)	quiescent (n=118)	P value
Glycolysis
ALDOA	0.11	0.0955882	0.197183	0.08	0.0932203	0.0775262
ALDOC	0.15	0.154412	0.225352	0.08	0.144068	0.106961
ENO1	0.1175	0.139706	0.211268	0.0533333	0.0762712	0.00897249
ENO2	0.085	0.0735294	0.0985915	0.133333	0.059322	0.301595
GAPDH	0.0875	0.0882353	0.0985915	0.12	0.059322	0.517148
GPI	0.1175	0.110294	0.169014	0.12	0.0932203	0.464462
HK2	0.0675	0.0808824	0.0985915	0.0666667	0.0338983	0.308667
PFKFB3	0.1825	0.191176	0.28169	0.146667	0.135593	0.0676731
PFKFB4	0.1325	0.139706	0.169014	0.0666667	0.144068	0.278091
PFKP	0.1775	0.220588	0.28169	0.106667	0.110169	0.00412509
PGK1	0.0275	0.0147059	0.0704225	0.0266667	0.0169492	0.101533
TPI1	0.085	0.0735294	0.0985915	0.133333	0.059322	0.301595
Cholesterol biosynthesis
ACAT2	0.0725	0.0661765	0.126761	0.0133333	0.0847458	0.061344
CYP51A1	0.055	0.0661765	0.084507	0.0533333	0.0254237	0.319958
DHCR24	0.0825	0.102941	0.0704225	0.0533333	0.0847458	0.628448
DHCR7	0.1825	0.198529	0.253521	0.12	0.161017	0.174503
HMGCR	0.09	0.0735294	0.183099	0.04	0.0847458	0.0162296
HMGCS1	0.0925	0.117647	0.169014	0	0.0762712	0.00291734
IDI1	0.1675	0.213235	0.253521	0.08	0.118644	0.00757232
SQLE	0.1675	0.176471	0.211268	0.146667	0.144068	0.625453
*Fisher exact test was used for comparison

## Sheet: Table S7
Table S7.Frequency of genetic alterations of the 30 most frequently altered genes across the 4 metabolic subtypes of bladder cancer in the TCGA dataset.
Genes	Total	mixed	cholesterogenic	glycolytic	quiescent	P value
TTN	0.57	0.588235	0.690141	0.546667	0.491525	0.0576337
TP53	0.4375	0.492647	0.478873	0.44	0.347458	0.108539
MUC16	0.3825	0.448529	0.422535	0.36	0.29661	0.0772281
KMT2D	0.345	0.352941	0.352113	0.306667	0.355932	0.895526
RB1	0.33	0.397059	0.422535	0.386667	0.161017	<0.001
ARID1A	0.3275	0.308824	0.492958	0.24	0.305085	0.00767271
FLG	0.325	0.316176	0.43662	0.32	0.271186	0.130118
KDM6A	0.325	0.323529	0.295775	0.32	0.347458	0.906066
LRP1B	0.3225	0.419118	0.323944	0.266667	0.245763	0.018051
HMCN1	0.315	0.279412	0.43662	0.293333	0.29661	0.110959
CSMD3	0.2975	0.316176	0.408451	0.16	0.29661	0.0107209
PIK3CA	0.29	0.389706	0.239437	0.226667	0.245763	0.0183084
SYNE1	0.2825	0.308824	0.295775	0.24	0.271186	0.736385
MACF1	0.275	0.301471	0.28169	0.253333	0.254237	0.819237
RYR2	0.275	0.279412	0.239437	0.386667	0.220339	0.0744023
KMT2C	0.27	0.338235	0.239437	0.24	0.228814	0.178719
OBSCN	0.2575	0.308824	0.253521	0.186667	0.245763	0.268816
DNAH5	0.2525	0.242647	0.323944	0.186667	0.262712	0.286527
TBC1D12	0.25	0.213235	0.309859	0.2	0.288136	0.235462
DST	0.2475	0.25	0.28169	0.2	0.254237	0.708457
EP300	0.2475	0.279412	0.295775	0.266667	0.169492	0.130755
XIRP2	0.2325	0.242647	0.28169	0.16	0.237288	0.352461
CUBN	0.22	0.198529	0.295775	0.213333	0.20339	0.39937
RYR3	0.22	0.169118	0.28169	0.266667	0.211864	0.201506
FAT4	0.215	0.235294	0.211268	0.186667	0.211864	0.872888
STAG2	0.21	0.220588	0.197183	0.24	0.186441	0.809994
ZFHX4	0.21	0.257353	0.197183	0.173333	0.186441	0.405542
SYNE2	0.1975	0.242647	0.225352	0.2	0.127119	0.122425
NEB	0.1875	0.132353	0.239437	0.186667	0.220339	0.186432
MUC17	0.1775	0.191176	0.169014	0.106667	0.211864	0.290793

## Sheet: Table S8
Table S8. Correlations between expression of glycolytic and cholesterogenic genes and the 30 most frequently altered genes in TCGA dataset.
Gene	cor_cholesterol_biosynthesis	cor_glycolysis	pvalue_cholesterol_biosynthesis	pvalue_glycolysis
ARID1A	0.4726	0.257193	1.19755e-23	1.83071e-07
CSMD3	0.0969473	0.103921	0.052691	0.0377517
CUBN	-0.0647365	0.00452534	0.196346	0.928109
DNAH5	0.089549	0.101204	0.0736196	0.0430782
DST	0.0802931	0.216017	0.108841	1.31024e-05
EP300	0.482393	0.224696	1.05332e-24	5.67867e-06
FAT4	0.0372983	-0.0932524	0.456943	0.0624239
FLG	0.158295	0.11287	0.00149302	0.0239736
HMCN1	0.0582225	0.121887	0.24532	0.0147193
KDM6A	0.347397	0.151402	8.67149e-13	0.00239665
KMT2C	0.261845	0.149218	1.07537e-07	0.00277355
KMT2D	0.372312	0.190731	1.34419e-14	0.00012405
LRP1B	0.0503063	0.141908	0.315566	0.0044595
MACF1	0.200117	0.217494	5.56204e-05	1.13921e-05
MUC16	0.0120286	0.0574521	0.810464	0.251633
MUC17	0.106692	-0.0310431	0.0329043	0.535871
NEB	0.138214	-0.0275742	0.0056242	0.582413
OBSCN	-0.0562421	0.0682575	0.261773	0.173051
PIK3CA	0.521483	0.431244	2.83344e-29	1.5125e-19
RB1	0.320743	0.235569	5.06078e-11	1.89936e-06
RYR2	0.0225727	0.0165331	0.65264	0.741665
RYR3	0.121302	0.0150801	0.0152065	0.763662
STAG2	0.479096	0.324402	2.40869e-24	2.96318e-11
SYNE1	-0.0360863	-0.0932359	0.471708	0.0624704
SYNE2	0.387865	0.307552	8.25635e-16	3.28382e-10
TBC1D12	0.390573	0.176371	5.00191e-16	0.000393805
TP53	0.120756	0.155965	0.015674	0.00175577
TTN	0.126107	0.0233017	0.0115917	0.64219
XIRP2	0.0174383	-0.00845536	0.728065	0.866126
ZFHX4	0.148579	0.246438	0.0028935	6.02199e-07
